# Supplementary material for: Medicine quality assessment in Nepal using semi randomised sampling and evaluation of a small scale dissolution test and portable Raman spectrometers
Source: Sci Rep. 2025 Aug 21;15:30746. doi: 10.1038/s41598-025-16340-7 (PMC12370887; doi:10.1038/s41598-025-16340-7)
Supplement: Supplementary file 2 — Supplementary Material 2 [file 41598_2025_16340_MOESM2_ESM.xlsx]

## Sheet: AZM
		Azithromycin (AZM) Chemical Analysis Results
		Q:85-80%	Q:80%-65%	Q:65%-55%	Q:<55%																																	Lower Value-90 OR 110-Higher Value		AVG outside 90-110	>HV1 <LV1	>HV2 <LV2
		1st Stage-Buffer										2nd Stage-Buffer (Q=80%)										3rd Stage-Buffer (Q=80%)																1st stage
		Dissolution test : No unit is less than Q+5% (Q=80%)										USP: 2nd stage: Buffer Stage- Avg value of 12 unt (1st+2nd Stage) is equal to or greater than Q (Q=80%) & no unit is less than Q-15%										USP 3rd Stage Buffer- Avg value of 24 units (1st+2nd+3rd Stage) is equal to or greater than Q(Q=80%), not more than 2 units are less than Q-15% & no unit is less than Q-25%																USP Content Uniformity Test: AV of 10 units ≦ 15 and no individual content is less than 0.85M or more than 1.15M (M=Reference value)
	Serial No .	% of Quantity Capsule 1	% of Quantity Capsule 2	% of Quantity Capsule 3	% of Quantity Capsule 4	% of Quantity Capsule 5	% of Quantity Capsule 6	Mean % of Quantity	% of Quantity SD	% of Quantity %CV	Judge	% of Quantity Capsule 1	% of Quantity Capsule 2	% of Quantity Capsule 3	% of Quantity capsule 4	% of Quantity Capsule 5	% of Quantity capsule 6	Mean % of Quantity	% of Quantity SD	% of Quantity %CV	Judge	% of Quantity Capsule 1	% of Quantity Capsule 2	% of Quantity Capsule 3	% of Quantity Capsule 4	% of Quantity Capsule 5	% of Quantity Capsule 6	% of Quantity Capsule 7	% of Quantity Capsule 8	% of Quantity Capsule 9	% of Quantity Capsule 10	% of Quantity Capsule 11	% of Quantity Capsule 12	Mean % of Quantity	% of Quantity SD	% of Quantity %CV	Judge	Quantity Capsule 1	Quantity Capsule 2	Quantity Capsule 3	Quantity Capsule 4	Quantity Capsule 5	Quantity Capsule 6	Quantity Capsule 7	Quantity Capsule 8	Quantity Capsule 9	Quantity Capsule 10	Mean quantity	SD
	A-401	83.0677	80.5735	76.8404	79.1534	77.9259	80.8275	79.7314	2.23575	2.80411	Fail	100.836	100.453	91.6364	73.5713	75.8327	78.5434	83.2718	9.27192	11.1345	Pass													83.2718	9.27192	11.1345		101.041	101.14	105.333	100.049	90.1373	95.4786	103.152	103.873	101.51	103.828	100.554	4.56241
	A-402	83.642	85.7649	83.7224	86.4446	80.7379	82.6114	83.8206	2.08195	2.48381	Fail	87.8335	88.3354	86.4561	83.5284	85.1612	83.2369	84.7896	2.25755	2.66253	Pass													84.7896	2.25755	2.66253		103.214	100.325	98.9663	100.582	97.1151	99.7775	103.776	100.107	106.543	106.22	101.663	3.13303
	A-403	95.2897	98.2017	98.7634	97.7884	97.8347	98.4189	97.7161	1.24367	1.27274	Pass																							97.7161	1.24367	1.27274		99.8511	101.71	101.158	98.8254	100.797	100.008	99.7871	100.905	99.1121	99.6942	100.185	0.925242
	A-404	93.8692	88.8882	83.4058	92.5786	82.2119	80.7807	86.9557	5.59255	6.43149	Fail	68.7128	69.9484	72.4288	67.767	92.7402	76.0629	80.7829	9.78189	12.1089	Pass													80.7829	9.78189	12.1089		99.5201	101.366	99.1857	98.0351	101.564	99.9314	100.07	100.438	101.666	99.3645	100.114	1.16974
	A-405	94.7016	95.7347	91.298	95.0427	95.7401	95.1277	94.6075	1.67183	1.76712	Pass																							94.6075	1.67183	1.76712		102.921	99.2668	100.703	97.7902	99.1125	99.4106	103.345	104.915	100.662	103.452	101.158	2.35409
	A-406	95.9825	95.0597	95.1245	95.4707	95.5383	95.1651	95.3901	0.34925	0.366128	Pass																							95.3901	0.34925	0.366128		105.803	96.4641	101.145	105.851	105.502	94.5777	103.243	105.818	105.208	102.934	102.655	4.09638
	A-407	91.4548	92.2489	91.9447	93.16	91.9808	95.0682	92.6429	1.31468	1.41909	Pass																							92.6429	1.31468	1.41909		92.0856	102.716	90.5555	105.63	99.3768	104.777	105.864	105.298	99.0556	108.988	101.435	6.12515
	A-408	99.4793	102.655	96.4873	100.508	99.1976	96.4003	99.1211	2.40342	2.42473	Pass																							99.1211	2.40342	2.42473		94.5417	102.472	101.519	95.7754	102.356	103.181	105.348	98.6557	105.404	108.461	101.771	4.36587
	A-409	98.4367	96.4509	95.0522	98.7874	98.8352	91.8564	96.5698	2.75929	2.8573	Pass																							96.5698	2.75929	2.8573		100.588	98.7492	102.466	110.932	103.724	103.058	103.284	103.285	104.134	107.504	103.772	3.38916
	A-410	96.15	88.3519	96.182	96.1953	95.5146	87.2077	93.2669	4.27339	4.58189	Pass																							93.2669	4.27339	4.58189		102.265	105.894	104.95	106.874	103.93	105.015	106.3	102.462	104.991	104.978	104.766	1.50999
	A-411	87.1521	87.6557	88.0528	89.0459	88.1783	87.6928	87.9629	0.640638	0.728304	Pass																							87.9629	0.640638	0.728304		99.7184	101.02	100.061	98.7508	99.5291	97.3857	97.1343	99.6227	96.4583	97.4548	98.7135	1.51174
	A-412	104.32	103.51	100.877	101.685	101.081	104.196	102.612	1.57758	1.53743	Pass																							102.612	1.57758	1.53743		105.72	110.784	104.564	103.886	104.516	97.3706	110.475	99.2283	96.6543	107.349	104.055	4.98177
	A-413	88.4963	89.9451	88.1834	87.9269	86.9024	87.1341	88.098	1.0923	1.23987	Pass																							88.098	1.0923	1.23987		107.511	96.4625	104.612	106.59	103.668	107.069	104.169	93.7572	108.044	105.854	103.774	4.83023
	A-414	83.907	99.4612	96.2014	100.201	95.509	98.7799	95.6766	6.05395	6.32752	Fail	101.159	96.7306	90.7258	92.0892	89.5085	91.8231	94.6747	5.15798	5.44811	Pass													94.6747	5.15798	5.44811		105.671	99.5392	106.028	112.971	111.21	99.1933	113.696	111.401	104.984	107.505	107.22	5.17183
	A-415	91.2177	75.8774	78.7748	79.1472	79.9277	82.9083	81.3089	5.3525	6.58293	Fail	82.8435	74.5988	87.5996	74.1327	81.2238	84.3754	81.0523	5.13736	6.33833	Pass													81.0523	5.13736	6.33833		103.984	100.565	103.559	104.547	107.517	104.711	102.704	97.4645	100.532	101.941	102.752	2.79413
	B-401	100.327	100.016	96.7226	101.419	90.617	93.0327	97.0224	4.38751	4.52216	Pass																							97.0224	4.38751	4.52216		109.811	109.335	106.155	96.5506	105.37	108.913	105.59	106.806	100.759	106.116	105.541	4.08287
	B-402	71.5694	75.8438	82.0898	87.3988	91.0677	87.0364	82.501	7.50911	9.10184	Fail	86.2349	69.1233	80.2554	86.8627	80.6677	85.7361	81.9905	6.80644	8.3015	Pass													81.9905	6.80644	8.3015		108.156	105.317	105.972	92.6695	102.713	106.863	105.193	104.528	106.462	99.9624	103.783	4.53043
	B-403	81.0995	83.7543	84.9051	86.0308	85.2731	84.0397	84.1838	1.72257	2.0462	Fail	84.0032	87.4704	84.6352	87.861	83.6138	88.1763	85.0719	2.04933	2.40894	Pass													85.0719	2.04933	2.40894		98.5833	100.842	95.5844	102.552	99.2112	95.7734	95.8592	101.063	102.467	96.7618	98.8697	2.77458
	B-404	96.5833	95.902	98.7509	97.935	96.519	97.9359	97.271	1.09413	1.12482	Pass																							97.271	1.09413	1.12482		97.5788	106.781	95.1858	101.997	96.8153	104.473	92.7435	104.38	104.093	109.309	101.336	5.44232
	B-405	91.066	90.0993	90.7429	90.5182	90.6697	92.474	90.9284	0.820326	0.902167	Pass																							90.9284	0.820326	0.902167		92.8581	100.435	105.075	105.098	101.933	101.142	102.865	108.016	104.422	92.9903	101.483	5.02358
	B-406	94.2915	97.6185	97.1958	97.1338	98.2919	93.5987	96.355	1.92441	1.99721	Pass																							96.355	1.92441	1.99721		105.952	106.627	104.523	104.754	104.283	108.167	109.481	105.599	106.026	108.234	106.364	1.75493
	B-407	83.2007	90.3961	70.4755	82.6842	84.7409	89.5925	83.515	7.16391	8.578	Fail	86.1656	81.2622	84.0872	87.0045	77.2837	83.5587	83.371	5.39187	6.46733	Pass													83.371	5.39187	6.46733		102.727	93.5488	105.64	106.174	103.693	104.261	105.376	98.5738	103.894	104.965	102.885	3.9197
	B-408	84.0863	84.1336	80.8376	83.3434	82.082	86.7374	83.5367	2.01699	2.4145	Fail	86.8239	86.0394	85.4026	82.9175	86.8848	84.4111	84.475	1.9699	2.33194	Pass													84.475	1.9699	2.33194		99.0017	105.133	105.202	105.561	103.448	102.364	105.484	105.687	109.671	97.7861	103.934	3.47863
	B-409	93.2789	97.4526	96.0153	94.8052	95.7786	94.9284	95.3765	1.40048	1.46837	Pass																							95.3765	1.40048	1.46837		104.598	97.1736	99.0066	98.8662	105.433	106.676	103.638	102.351	112.049	102.954	103.275	4.35806
	B-410	92.8819	93.337	92.5546	88.3323	90.5567	89.9798	91.2737	1.96593	2.15388	Pass																							91.2737	1.96593	2.15388		96.4906	104.678	106.098	101.575	101.686	101.705	103.569	105.244	104.274	104.513	102.983	2.77879
	B-411	98.1502	98.9083	96.7862	99.358	94.0262	89.9107	96.19	3.62586	3.76948	Pass																							96.19	3.62586	3.76948		106.748	105.57	110.732	110.243	109.428	110.067	106.745	109.052	109.077	112.331	108.999	2.07874
	B-412	96.8347	74.5046	76.054	79.8622	81.8477	76.9316	81.0058	8.19701	10.119	Fail	90.5382	83.315	83.0307	78.8674	88.56	81.1935	82.6283	6.5111	7.87999	Pass													82.6283	6.5111	7.87999		99.6871	93.4813	102.86	98.0793	103.092	103.486	94.4191	103.825	105.765	107.242	101.194	4.63546
	B-413	89.3619	88.5189	89.7019	87.1931	89.6312	89.0966	88.9173	0.947267	1.06534	Pass																							88.9173	0.947267	1.06534		103.547	94.9826	98.8356	103.97	105.306	95.0058	106.029	109.822	99.3152	110.289	102.71	5.51445
	B-414	88.3562	87.4884	87.4144	89.5565	89.7995	90.0461	88.7768	1.17966	1.3288	Pass																							88.7768	1.17966	1.3288		109.678	106.225	110.726	106.642	107.21	106.996	105.734	110.343	104.921	110.454	107.893	2.1829
	B-415	88.8348	91.4507	91.7722	94.1676	91.9491	92.5857	91.7934	1.74127	1.89694	Pass																							91.7934	1.74127	1.89694		100.286	106.586	106.758	101.527	106.214	98.4472	99.9752	108.17	106.599	107.344	104.191	3.66822
	C-401	93.3828	91.1956	94.3223	95.9432	93.9014	94.5146	93.8767	1.56899	1.67134	Pass																							93.8767	1.56899	1.67134		89.1217	96.1163	92.2137	90.3736	84.8013	94.0299	86.9875	97.0773	100.298	94.9944	92.6013	4.81854
	C-402	94.4788	98.7619	95.8768	98.6486	93.9355	97.4566	96.5264	2.08296	2.15792	Pass																							96.5264	2.08296	2.15792		89.8691	88.6558	101.79	101.704	99.5871	97.6365	92.0458	99.8493	91.6487	97.7739	96.0561	5.00712
	C-403	95.6808	91.0838	100.614	98.9812	98.8535	100.786	97.6666	3.71032	3.79897	Pass																							97.6666	3.71032	3.79897		96.4997	96.8821	102.307	106.5	102.549	101.125	103.406	95.1792	104.37	103.434	101.225	3.77158
	C-404	93.6602	97.4343	98.7412	93.5266	93.3422	95.1583	95.3105	2.28401	2.39639	Pass																							95.3105	2.28401	2.39639		96.5758	97.9982	99.9476	95.4855	97.3408	95.0998	97.9278	96.0443	95.9677	99.7997	97.2187	1.70244
	C-405	100.823	97.3207	98.5188	86.6675	103.825	98.9674	97.687	5.85499	5.99362	Pass																							97.687	5.85499	5.99362		99.7088	104.85	99.2013	99.772	99.4094	99.1067	97.7236	98.0876	102.985	100.533	100.138	2.19303
	C-406	94.2742	90.5997	93.0349	93.2863	95.2794	93.8969	93.3952	1.58312	1.69507	Pass																							93.3952	1.58312	1.69507		97.8041	100.215	98.2286	95.9196	95.6253	94.2693	98.9047	98.6769	98.2604	98.5036	97.6407	1.80091
	C-407	99.0203	92.3522	102.471	100.193	101.627	99.9833	99.2743	3.60763	3.63401	Pass																							99.2743	3.60763	3.63401		98.4532	98.1686	102.75	100.502	100.403	100.737	102.258	97.238	100.198	101.363	100.207	1.77828
	C-408	101.444	100.045	100.541	94.3546	100.354	100.859	99.5997	2.61355	2.62406	Pass																							99.5997	2.61355	2.62406		98.8035	102.809	102.021	101.725	103.91	103.812	104.523	102.541	101.83	103.065	102.504	1.60419
	C-409	100.454	99.1428	96.7941	98.2296	97.2452	99.3076	98.5288	1.37367	1.39418	Pass																							98.5288	1.37367	1.39418		100.853	99.9984	97.17	99.7228	100.647	98.4229	99.1138	98.8991	101.094	102.264	99.8184	1.47973
	C-410	101.408	103.247	103.659	99.6238	101.634	99.5471	101.52	1.73621	1.71022	Pass																							101.52	1.73621	1.71022		103.651	97.1452	96.343	103.216	107.318	102.243	102.572	99.3256	109.325	110.112	103.125	4.74222
	C-411	96.3341	96.5701	99.3125	100.836	97.5567	99.1609	98.295	1.76664	1.79728	Pass																							98.295	1.76664	1.79728		97.9766	94.0215	97.1614	102.679	103.029	105.809	107.221	109.054	109.86	107.374	103.419	5.44505
	C-412	87.7389	87.8287	86.4799	89.7095	94.3706	89.6879	89.3026	2.77792	3.11068	Pass																							89.3026	2.77792	3.11068		104.628	90.4481	100.932	101.756	97.9758	96.8568	93.3541	106.586	105.286	106.41	100.423	5.63088
	C-413	83.4928	80.1811	94.343	82.0674	76.3971	77.1727	82.2757	6.51353	7.91671	Fail	78.622	77.723	86.7846	75.8726	83.4993	94.4754	82.5526	6.44521	7.8074	Pass													82.5526	6.44521	7.8074		100.06	99.6286	99.4396	97.9454	99.6415	98.0435	98.4308	98.2245	99.1494	100.101	99.0665	0.834422
	C-414	94.6671	94.6815	95.4602	98.564	95.4378	98.1575	96.1613	1.74329	1.81288	Pass																							96.1613	1.74329	1.81288		100.922	103.28	100.858	103.103	102.426	100.918	102.244	100.03	100.792	103.734	101.831	1.28197
	C-415	98.5618	95.8006	95.1877	97.1621	98.0881	98.9449	97.2909	1.52627	1.56877	Pass																							97.2909	1.52627	1.56877		95.6029	98.7355	105.291	99.4055	104.429	99.4264	89.9385	99.3226	101.435	99.4922	99.3079	4.32623
	D-401	100.988	99.4454	98.4688	94.335	101.569	98.5638	98.895	2.56592	2.59459	Pass																							98.895	2.56592	2.59459		101.007	98.1544	96.5284	100.199	101.214	100.938	99.8528	96.8655	98.3969	100.011	99.3167	1.71959
	D-402	99.4762	97.6417	96.2191	100.501	98.7287	98.7289	98.5493	1.48233	1.50415	Pass																							98.5493	1.48233	1.50415		103.484	105.564	97.8526	97.9309	102.87	108.057	106.949	103.587	101.205	104.442	103.194	3.42317
	D-403	92.9344	89.5401	86.2169	88.5598	85.7155	88.6769	88.6073	2.59527	2.92896	Pass																							88.6073	2.59527	2.92896		100.69	94.4321	94.6898	96.9023	100.463	99.8717	99.1702	101.606	94.9456	103.281	98.6051	3.15567
	D-404	91.0627	90.3215	93.803	93.7416	93.857	93.509	92.7158	1.58939	1.71426	Pass																							92.7158	1.58939	1.71426		96.0712	96.713	97.9388	97.6892	97.2003	97.3001	98.9798	96.8419	98.0633	98.6403	97.5438	0.896932
	D-405	82.3474	90.2343	86.3454	68.0079	45.5599	77.6808	75.0293	16.3559	21.7994	Permanent fail	82.184	72.5405	78.1741	73.1335	77.862	83.8483	76.4932	11.5543	15.1051	Permanent fail													76.4932	11.5543	15.1051		99.2377	103.06	99.9232	100.332	100.386	99.2294	100.246	99.2795	100.846	97.9252	100.047	1.34927
	D-406	97.3906	97.9207	98.5453	99.4639	98.5595	100.149	98.6716	1.00448	1.018	Pass																							98.6716	1.00448	1.018		99.8396	99.7325	99.7871	99.5889	99.7485	98.1343	99.2445	99.6337	99.9266	98.4067	99.4043	0.62852
	D-407	102.404	103.149	101.675	96.5504	94.86	100.02	99.7765	3.36223	3.36976	Pass																							99.7765	3.36223	3.36976		98.899	99.1597	97.3936	97.5586	100.016	98.7529	97.5972	98.5435	100.076	100.064	98.8061	1.04767
	D-408	97.7245	97.3073	97.468	93.7242	98.1156	95.8384	96.6963	1.64986	1.70622	Pass																							96.6963	1.64986	1.70622		99.1439	99.812	96.9303	99.1299	98.9182	98.0532	100.256	99.0202	99.5539	96.6158	98.7434	1.19234
	D-409	97.6413	102.396	91.7642	98.2069	101.442	99.4405	98.4819	3.76596	3.82401	Pass																							98.4819	3.76596	3.82401		100.118	98.8475	98.7556	100.135	99.0988	99.3887	97.4403	96.9263	98.3595	99.362	98.8431	1.04401
	D-410	99.9662	99.9685	98.6041	99.4205	101.028	99.942	99.8216	0.79456	0.79598	Pass																							99.8216	0.79456	0.79598		98.2976	98.2263	94.8768	93.5898	94.3243	97.3676	95.7316	95.1191	99.6284	96.0736	96.3235	1.9708
	D-411	101.154	99.9257	97.7481	97.5446	99.8967	98.1246	99.0657	1.46482	1.47863	Pass																							99.0657	1.46482	1.47863		97.0291	98.9022	98.702	97.0656	99.0994	97.6761	103	97.3789	95.5402	96.2324	98.0625	2.08043
	D-412	99.6973	100.883	98.3763	101.665	100.077	101.205	100.317	1.19456	1.19078	Pass																							100.317	1.19456	1.19078		100.427	97.9816	101.618	100.229	98.4412	101.944	99.8874	100.298	101.104	103.516	100.545	1.62797
	D-413	96.9261	97.9566	96.9818	98.2083	101.014	96.6638	97.9584	1.61829	1.65201	Pass																							97.9584	1.61829	1.65201		101.02	101.773	101.162	97.965	100.047	101.091	103.728	98.4719	101.231	102.435	100.892	1.71867
	D-414	99.3421	97.5577	99.5014	98.4679	98.3912	99.3747	98.7725	0.765809	0.775327	Pass																							98.7725	0.765809	0.775327		98.5587	100.844	102.764	102.927	102.62	100.924	100.083	101.017	103.222	101.765	101.472	1.47461
	D-415	97.4828	98.1569	96.0472	94.2732	97.7275	98.2073	96.9825	1.54269	1.59069	Pass																							96.9825	1.54269	1.59069		102.869	99.5187	100.196	99.3912	100.555	102.315	100.553	99.5272	94.7388	99.2299	99.8894	2.1914
[truncated: 103 more columns]

## Sheet: CFIX
		Cefixime (CFIX) Chemical Analysis Results
																																						LV-90 OR 110-HV	AVG outside 90-110	>HV1 <LV1	>HV2 <LV2
		1st stage										2nd Stage										3rd Stage
		USP: Dissolution test 1st stage: Each unit is not less than Q+5% = 80%										Average of 12 units (S1 + S2) is equal to or greater than Q, and no unit is less than Q-15%										Average of 24 units (S1 + S2 +S3) is equal to or greater than Q, not more than 2 units are less than Q − 15%, and no unit is less than Q −25%																USP Content Uniformity Test: AV of 10 units ≦ 15 and no individual content is less than 0.85M or more than 1.15M (M=Reference value)
	Sample Code	% of Quantity Capsule 1	% of Quantity Capsule 2	% of Quantity Capsule 3	% of Quantity Capsule 4	% of Quantity Capsule 5	% of Quantity Capsule 6	Mean % of Quantity	% of Quantity SD	% of Quantity %CV	Judge	% of Quantity Capsule 1	% of Quantity capsule 2	% of Quantity Capsule 3	% of Quantity capsule 4	% of Quantity Capsule 5	% of Quantity capsule 6	Mean % of Quantity	% of Quantity SD	% of Quantity %CV	Judge	% of Quantity Capsule 1	% of Quantity Capsule 2	% of Quantity Capsule 3	% of Quantity Capsule 4	% of Quantity Capsule 5	% of Quantity Capsule 6	% of Quantity Capsule 7	% of Quantity Capsule 8	% of Quantity Capsule 9	% of Quantity Capsule 10	% of Quantity Capsule 11	% of Quantity Capsule 12	Mean % of Quantity	% of Quantity SD	% of Quantity %CV	All Stage Final Judge	% of Quantity Capsule 1	% of Quantity Capsule 2	% of Quantity Capsule 3	% of Quantity Capsule 4	% of Quantity Capsule 5	% of Quantity Capsule 6	% of Quantity Capsule 7	% of Quantity Capsule 8	% of Quantity Capsule 9	% of Quantity Capsule 10	Mean % of Quantity	% of Quantity SD
	A-301	Not performed - Orodispersible Formulation																																				92.7116	93.8246	95.0032	96.3892	93.6294	96.8327	97.0844	92.6153	94.0605	96.8288	94.898	1.76194
	A-302	96.5012	98.9542	97.4578	99.4651	97.4791	98.0896	97.9912	1.08408	1.10631	Pass																											88.07	91.6468	95.0225	93.6026	92.3986	87.5692	89.6292	89.4834	94.5947	92.2142	91.4231	2.63457
	A-303	Not performed - Orodispersible Formulation																																				93.9999	93.2042	93.0816	93.929	90.4403	98.9023	94.169	95.6882	91.4328	93.5449	93.8392	2.29985
	A-304	93.6489	93.8395	93.5317	95.3438	94.5569	94.622	94.2571	0.703487	0.746349	Pass																											89.4212	88.8359	89.6146	89.2818	89.0579	88.9502	86.0425	83.9057	87.0934	84.999	87.7202	2.07179
	A-305	Not performed - Orodispersible Formulation																																				97.8338	94.4141	87.159	94.8302	96.0247	96.2876	96.9052	87.4615	97.9187	95.078	94.3913	3.91394
	A-306	Not performed - Orodispersible Formulation																																				97.5025	97.2406	97.0474	93.5042	96.707	98.1261	98.3275	99.1751	97.3784	101.065	97.6073	1.92519
	A-307	Not performed - Orodispersible Formulation																																				96.8634	97.0646	95.6815	91.8644	94.5498	96.8059	94.5608	95.638	96.9721	93.2786	95.3279	1.75981
	A-308	96.8297	96.1427	94.7799	94.29	97.3885	96.7024	96.0222	1.22801	1.27888	Pass																											97.4409	92.7146	93.8388	92.6919	94.6143	95.5384	96.0297	96.0898	94.8543	96.6497	95.0463	1.60778
	A-309	Not performed - Orodispersible Formulation																																				95.0157	93.5534	94.2903	94.2219	94.7926	91.5472	96.4848	97.7474	95.6063	89.2018	94.2461	2.43181
	A-310	96.3762	96.2789	96.9158	96.5807	97.0536	96.9327	96.6896	0.322979	0.334037	Pass																											93.2776	99.2524	90.5535	93.1697	93.7277	91.4341	94.4748	93.0476	94.9286	93.6058	93.7472	2.32967
	A-311	93.8845	93.8797	93.3544	93.4944	93.4965	92.5079	93.4362	0.504613	0.540061	Pass																											91.3528	91	91.5169	95.5987	91.6245	91.195	90.2108	90.8133	91.7337	90.9883	91.6034	1.47282
	A-312	Not performed - Orodispersible Formulation																																				98.465	96.5805	97.7419	97.2409	98.628	98.0365	98.5888	99.0498	96.2998	99.6303	98.0261	1.06772
	A-313	96.2456	93.1361	95.2983	96.2312	91.8808	93.4282	94.37	1.8138	1.92201	Pass																											91.6775	91.0923	91.0573	89.4743	94.1898	93.3478	94.7493	90.3134	93.6338	91.3004	92.0836	1.77325
	A-314	Not performed - Orodispersible Formulation																																				95.5272	92.5433	92.5494	94.3254	90.0118	87.7672	92.6934	96.4909	89.2965	85.8395	91.7045	3.42136
	A-315	Not performed - Orodispersible Formulation																																				93.5283	93.8024	94.3706	91.3003	96.4732	98.6736	97.6982	96.025	94.4756	92.8031	94.915	2.27816
	B-301	93.2455	92.2777	93.0466	92.8759	93.8258	94.3338	93.2675	0.725381	0.777742	Pass																											90.2827	85.4804	85.7906	89.9393	93.8265	90.3882	93.1149	95.5496	93.5768	94.7187	91.2668	3.5361
	B-302	Not performed - Orodispersible Formulation																																				99.1275	95.7218	98.7064	99.2801	98.1259	96.1139	98.74	99.2184	84.2649	95.899	96.5198	4.53825
	B-303	97.6965	102.817	97.2489	100.228	98.5287	100.972	99.5818	2.14104	2.15003	Pass																											104.224	105.866	105.615	103.955	103.898	107.219	105.59	104.594	104.48	102.652	104.809	1.28638
	B-304	Not performed - Orodispersible Formulation																																				99.2408	98.8232	92.5235	97.8279	99.0753	98.121	93.4327	97.2169	100.888	95.0707	97.222	2.70298
	B-305	93.0323	91.4011	94.8665	90.524	95.2257	93.296	93.0576	1.85436	1.9927	Pass																											100.475	94.5498	95.5972	95.0015	96.21	97.5828	87.5961	96.4343	90.793	95.0791	94.9319	3.54665
	B-306	93.383	93.746	93.1238	92.1545	92.8882	92.0407	92.8894	0.677169	0.729006	Pass																											92.6227	94.7012	96.0157	95.8437	93.4624	93.1369	94.0281	95.6813	94.0047	97.848	94.7345	1.60294
	B-307	96.0598	96.9193	95.8945	95.9119	96.0529	94.8586	95.9495	0.656963	0.684697	Pass																											99.6629	100.314	100.135	99.2483	98.3676	101.197	101.634	102.342	100.326	99.6593	100.289	1.17555
	B-308	Not performed - Orodispersible Formulation																																				92.5237	92.9318	88.5039	88.3165	93.2585	92.4268	93.3068	97.1245	92.4184	95.4865	92.6298	2.68809
	B-309	95.6812	99.0796	97.7002	96.5957	97.0659	96.4071	97.0883	1.18548	1.22103	Pass																											95.9566	100.419	98.676	100.716	99.44	99.1617	100.499	97.6362	99.7054	99.938	99.2148	1.47454
	B-310	93.7299	90.0876	91.3316	91.936	94.3543	94.3969	92.6394	1.78524	1.92709	Pass																											93.9723	94.2817	92.6494	92.1927	94.227	90.429	96.9487	95.9845	95.2638	92.1315	93.8081	1.98123
	B-311	Not performed - Orodispersible Formulation																																				97.5486	99.2263	100.446	99.7056	99.5873	98.4842	97.922	96.4801	99.3749	96.6953	98.547	1.34452
	B-312	100.055	100.607	97.1361	100.062	101.522	98.0554	99.5732	1.64822	1.65529	Pass																											93.3652	94.5171	93.5119	96.3738	96.0373	95.2938	99.6804	90.6447	95.0871	92.379	94.689	2.47106
	B-313	Not performed - Orodispersible Formulation																																				102.302	93.4208	98.6693	95.1198	92.7984	94.5328	97.916	95.5439	97.9092	97.3286	96.554	2.84574
	B-314	89.006	86.432	89.4142	89.3105	88.8753	91.4541	89.082	1.60375	1.80031	Pass																											90.8448	87.3199	86.2455	92.7648	90.492	89.9797	91.5032	85.3732	92.5541	89.5324	89.661	2.56339
	B-315	87.7128	88.3877	90.3362	89.4952	90.1537	92.0406	89.6877	1.5363	1.71294	Pass																											92.3396	88.763	87.6729	94.2877	91.9816	91.4618	93.0077	86.7878	94.0739	91.0079	91.1384	2.60097
	C-301	88.9457	88.7136	88.9084	88.9824	90.1801	90.0417	89.2953	0.640025	0.71675	Pass																											89.5178	92.9742	94.6086	92.2266	91.7549	94.7433	92.1269	93.1784	92.3865	91.4499	92.4967	1.52541
	C-302	Not performed - Orodispersible Formulation																																				93.6965	94.8352	99.9643	92.121	94.5883	94.3568	95.1484	95.2699	98.8379	94.0003	95.2819	2.36342
	C-303	96.0391	92.4241	95.8971	93.1923	89.2344	92.3108	93.183	2.54763	2.73401	Pass																											93.0853	95.4378	90.5503	95.1887	89.3361	93.773	91.1057	90.9938	90.1501	94.1807	92.3802	2.21235
	C-304	92.3155	94.1648	92.6338	90.9872	94.8133	90.0855	92.5	1.80518	1.95154	Pass																											90.7261	89.8326	86.3969	95.4273	91.2411	91.6336	89.6615	88.6409	91.4649	88.7575	90.3782	2.39031
	C-305	98.1657	98.04	96.1005	100.152	98.3117	94.2007	97.4952	2.06267	2.11566	Pass																											90.2718	97.7918	95.3458	85.1774	91.9938	85.0019	93.6729	94.2031	89.225	92.5815	91.5265	4.1726
	C-306	Not performed - Orodispersible Formulation																																				99.8127	101.696	100.468	97.2893	98.0953	103.82	100.656	104.041	96.2541	99.8782	100.201	2.56258
	C-307	96.2006	100.188	96.7442	99.2849	96.2662	95.8662	97.4251	1.8347	1.88319	Pass																											93.1438	94.1403	87.8954	96.577	96.3057	96.9523	97.9026	92.1697	99.4683	98.0129	95.2568	3.45579
	C-308	91.4875	92.596	91.8305	94.182	93.576	90.0086	92.2801	1.50907	1.63532	Pass																											91.9532	90.9141	88.247	89.3504	87.9206	100.331	93.9302	94.2051	98.8264	94.7565	93.0434	4.21941
	C-309	93.3273	94.7385	96.3889	94.2203	97.747	96.6678	95.515	1.68165	1.76061	Pass																											92.5698	94.2691	92.6798	93.9263	95.204	91.9456	96.4932	95.8983	88.8745	92.5862	93.4447	2.22467
	C-310	Not performed - Orodispersible Formulation																																				97.8672	99.8811	95.1633	93.7642	94.0649	94.547	97.066	84.6571	95.3103	89.9093	94.223	4.29338
	C-311	Not performed - Orodispersible Formulation																																				95.5789	92.144	93.5408	97.8166	93.6606	93.6372	94.9785	94.4311	97.3068	93.3552	94.645	1.80419
	C-312	97.1354	92.2782	96.2216	97.2353	96.3568	90.6947	94.987	2.78685	2.93392	Pass																											91.8776	91.8185	93.925	93.9242	91.8925	90.2794	93.8847	89.987	92.3007	90.9826	92.0872	1.4561
	C-313	85.4992	93.4048	92.7478	92.4322	92.9711	93.3724	91.7379	3.07879	3.35607	Pass																											97.8414	91.8903	91.3344	93.0653	94.5742	94.6325	97.5227	92.7592	97.713	95.1142	94.6447	2.42066
	C-314	97.7413	94.0314	94.6413	94.0409	94.6683	98.6503	95.6289	2.02795	2.12065	Pass																											93.811	93.5185	91.0923	96.4601	96.9893	96.4365	98.4516	95.5197	96.9705	96.6681	95.5918	2.16997
	C-315	94.5906	96.7105	93.1639	91.4983	93.5119	91.7176	93.5321	1.93843	2.07248	Pass																											79.3495	92.9128	91.4491	86.0551	79.4202	90.0064	87.2325	92.3614	86.475	92.4391	87.7701	5.09245
	D-301	96.3637	91.4188	96.7346	95.8997	101.961	99.734	97.0187	3.60346	3.71419	Pass																											90.6196	91.3914	87.9271	91.0299	88.0982	90.4839	88.7706	90.9421	91.557	89.3683	90.0188	1.3641
	D-302	97.3198	99.482	97.0005	96.8906	98.9226	95.4176	97.5055	1.47932	1.51716	Pass																											92.2134	92.8925	80.6973	94.0458	96.4271	95.1986	94.2196	90.7775	92.6114	83.0207	91.2104	5.20467
	D-303	98.7139	105.502	108.915	104.926	103.303	108.069	104.905	3.67001	3.49841	Pass																											102.135	99.5041	101.266	100.881	103.072	99.3402	105.493	96.2696	95.4814	102.332	100.577	3.049
	D-304	101.774	102.403	98.8059	101.593	107.213	98.7087	101.75	3.10516	3.05176	Pass																											91.5742	101.16	77.6638	94.7943	100.343	96.6939	100.33	108.555	99.6287	104.311	97.5053	8.42725
	D-305	98.0704	97.4013	99.3006	95.4233	99.7127	86.9739	96.147	4.74557	4.93575	Pass																											98.015	95.4111	93.5505	96.5703	98.3482	97.3772	98.8565	95.434	93.1861	93.143	95.9892	2.17824
	D-306	95.5878	99.6545	97.4089	99.9981	96.2126	97.967	97.8048	1.7813	1.82128	Pass																											98.066	89.5248	88.2589	97.8557	93.5536	100.285	84.8448	89.8788	99.3262	96.6488	93.8243	5.37451
	D-307	96.2946	96.266	93.3304	96.4803	92.7494	95.4018	95.0871	1.63943	1.72414	Pass																											94.7598	93.6284	90.6556	92.3268	94.9825	91.5351	94.5216	94.1198	91.0223	97.415	93.4967	2.1088
	D-308	Not performed - Orodispersible Formulation																																				98.3303	98.0764	89.5779	98.4433	97.0101	95.6275	98.3483	97.922	100.279	94.5457	96.8161	3.00165
	D-309	97.82	100.199	94.0078	96.6181	95.7844	98.6584	97.1812	2.19243	2.25602	Pass																											98.9645	87.8943	96.0023	94.0071	97.9297	88.4589	93.6571	96.5843	91.8278	92.3961	93.7722	3.73646
	D-310	Not performed - Orodispersible Formulation																																				94.7254	95.8221	90.5169	96.0504	93.503	92.5313	94.3285	93.3557	91.8697	89.0438	93.1747	2.24598
	D-311	92.5718	93.9116	90.7074	93.5388	95.275	89.9526	92.6595	2.01631	2.17604	Pass																											94.9648	92.7428	86.5699	95.1959	95.7207	89.7714	92.7197	96.2107	91.8198	91.8889	92.7605	2.98815
	D-312	92.0527	90.0297	95.425	92.8463	91.5738	93.902	92.6382	1.8808	2.03026	Pass																											91.0832	90.3925	91.6016	91.1386	89.7762	91.9297	92.0582	91.8405	86.6281	89.4923	90.5941	1.65611
	D-313	102.093	96.6016	102.151	99.4618	102.832	100.42	100.593	2.32097	2.30728	Pass																											96.322	98.1159	100.086	101.935	100.051	97.896	101.828	100.784	100.188	93.8084	99.1014	2.5715
	D-314	Not performed - Orodispersible Formulation																																				99.5045	95.7059	90.2917	97.7028	95.7406	98.1521	98.6939	94.7738	100.007	96.394	96.6966	2.84152
	D-315	Not performed - Orodispersible Formulation																																				95.3916	94.7855	83.9194	96.477	98.2196	96.1575	93.8011	97.269	98.5062	91.8563	94.6383	4.27293
[truncated: 103 more columns]

## Sheet: ESM
		Esomeprazole (ESM) Chemical Analysis Results
											Q:80%-75%	Q:75%-60%	Q:60%-50%	Q:<50%
		1st Stage-Acid Stage									1st Stage-Buffer (Q+5, Q=75%)										2nd Stage-Acid Stage										2nd Stage-Buffer (Q=75%)										3rd Stage-Acid
		Dissolution test USP: 1st stage (Acid resistance Stage- No individual value exceeds 10% dissolved)									Dissolution test USP: Buffer Stage- No unit is less than Q+5% (Q=75%)										USP: Acid Stage-Avg value of 12 unit (1st stage+2nd Stage) is not more than 10% dissolved & no individual unit is greater than 25% dissolved										USP: 2nd stage: Buffer Stage- Avg value of 12 units (1st+2nd Stage) is equal to or greater than Q (Q=75%) & no unit is less than Q-15%										USP 3rd Stage- Avg value of 24 units (1st+2nd+3rd Stage) is not more than 10% dissloved & no individual unit is greater than 25 % dissolved
	Serial No .	% of Quantity Capsule 1	% of Quantity Capsule 2	% of Quantity Capsule 3	% of Quantity Capsule 4	% of Quantity Capsule 5	% of Quantity Capsule 6	Mean % of Quantity	% of Quantity SD	% of Quantity %CV	% of Quantity Capsule 1	% of Quantity Capsule 2	% of Quantity Capsule 3	% of Quantity Capsule 4	% of Quantity Capsule 5	% of Quantity Capsule 6	Mean % of Quantity	% of Quantity SD	% of Quantity %CV	Judge	% of Quantity Capsule 1	% of Quantity capsule 2	% of Quantity Capsule 3	% of Quantity capsule 4	% of Quantity Capsule 5	% of Quantity capsule 6	Mean % of Quantity	% of Quantity SD	% of Quantity %CV	Judge	% of Quantity Capsule 1	% of Quantity capsule 2	% of Quantity Capsule 3	% of Quantity capsule 4	% of Quantity Capsule 5	% of Quantity capsule 6	Mean % of Quantity	% of Quantity SD	% of Quantity %CV	Judge	% of Quantity Capsule 1	% of Quantity Capsule 2	% of Quantity Capsule 3	% of Quantity Capsule 4	% of Quantity Capsule 5	% of Quantity Capsule 6	% of Quantity Capsule 7	% of Quantity Capsule 8	% of Quantity Capsule 9
	A-101	0.0583318	0.0583318	0.0583318	0.0583318	0.0583318	0.0583318	0.0583318	0	0	101.54	93.7855	98.2937	100.307	103.124	100.001	99.5087	3.23459	0.0325056	Pass
	A-102	0.0583318	0.0583318	0.0583318	0.0583318	0.0583318	0.0583318	0.0583318	0	0	104.363	102.618	106.863	103.454	107.122	103.509	104.655	1.89462	0.0181035	Pass
	A-103	Not performed. (Uncoated/Film-coated formulation --> Degradation of ESM in Acid)
	A-104	0.121482	0.121482	0.121482	0.121482	0.121482	0.121482	0.121482	0	0	101.136	99.4735	104.485	102.2	101.183	100.636	101.519	1.70196	0.016765	Pass
	A-105	0.121482	0.121482	0.121482	0.121482	0.121482	0.121482	0.121482	0	0	74.0875	91.0272	32.7109	85.6016	93.4575	94.7383	78.6038	23.71	0.301639	Permanent Fail	0.108005	0.108005	0.108005	0.108005	0.108005	0.108005	0.114743	0.00703834	0.0613398	Pass	98.5015	87.4237	96.5957	96.3878	89.7507	97.0561	86.4449	18.2195	0.210765	Fail	0.0065351	0.0065351	0.0065351	0.0065351	0.0065351	0.0065351	0.0065351	0.0065351	0.0065351
	A-106	0.0478233	0.0478233	0.0478233	0.0478233	0.0478233	0.0478233	0.0478233	0	0	103.364	103.135	100.182	100.52	102.144	100.821	101.694	1.37816	0.013552	Pass
	A-107	0.0478233	0.0478233	0.0478233	0.0478233	0.0478233	0.0478233	0.0478233	0	0	106.957	104.882	106.57	107.845	106.344	107.494	106.682	1.04452	0.009791	Pass
	A-108	Not performed. (Uncoated/Film-coated formulation --> Degradation of ESM in Acid)
	A-109	0.00860892	0.00860892	0.00860892	0.00860892	0.00860892	0.00860892	0.00860892	1.90029e-18	2.20735e-14	99.3202	97.648	97.9929	97.1936	100.373	98.4625	98.4983	1.17227	0.0119014	Pass
	A-110	0.240018	0.240018	0.240018	0.240018	0.240018	0.240018	0.240018	3.04047e-17	1.26677e-14	96.9912	93.7949	91.0399	92.6185	92.936	95.1753	93.7593	2.08929	0.0222836	Pass
	A-111	0.240018	0.240018	0.240018	0.240018	0.240018	0.240018	0.240018	3.04047e-17	1.26677e-14	93.1013	92.6002	95.9328	92.3425	93.7349	92.616	93.388	1.34078	0.0143571	Pass
	A-112	0.122411	0.122411	0.122411	0.122411	0.122411	0.122411	0.00122411	0	0	81.8527	79.9888	80.805	83.3992	91.2367	84.4228	83.6175	4.07285	0.0487081	Pass
	A-113	0.0742494	0.0742494	0.0742494	0.0742494	0.0742494	0.0742494	0.0742494	6.20634e-18	8.35877e-15	100.213	101.276	102.045	101.847	102.401	104.012	101.966	1.26042	0.0123612	Pass
	A-114	0.0742494	0.0742494	0.0742494	0.0742494	0.0742494	0.0742494	0.0742494	0	0	105.437	104.753	107.193	104.655	106.668	101.317	105.004	2.07484	0.0197597	Pass
	A-115	0.10561	0.10561	0.10561	0.10561	0.10561	0.10561	0.10561	0	0	103.243	106.201	99.9998	101.632	110.07	104.313	104.243	3.5669	0.0342172	Pass
	B-101	Not performed. (Uncoated/Film-coated formulation --> Degradation of ESM in Acid)
	B-102	0.10561	0.10561	0.10561	0.10561	0.10561	0.10561	0.10561	0	0	92.9206	96.4728	94.074	94.2708	96.1633	91.5211	94.2371	1.88923	0.0200476	Pass
	B-103	0.0964343	0.0964343	0.0964343	0.0964343	0.0964343	0.0964343	0.0964343	0	0	77.4448	87.8531	88.1603	89.5636	88.1933	87.521	86.456	4.46919	0.0516932	Fail	0.108005	0.108005	0.108005	0.108005	0.108005	0.108005	0.108005	0	0	Pass	89.9517	84.3354	89.3537	88.0879	89.4386	88.6627	87.3805	3.45298	0.0395166	Pass
	B-104	0.0964343	0.0964343	0.0964343	0.0964343	0.0964343	0.0964343	0.0964343	0	0	6.16107	85.7792	89.6051	96.4783	91.9303	99.8139	78.2947	35.6843	0.45577	Permanent Fail	-0.0347577	-0.0347577	-0.0347577	-0.0347577	-0.0347577	-0.0347577	-0.0347577	7.60118e-18	-2.18691e-16	Pass	94.4761	73.1607	89.2483	102.693	101.137	94.3645	85.404	26.1878	0.306635	Fail	0.0579902	0.0579902	0.0579902	0.0579902	0.0579902	0.0579902	0.0579902	0.0579902	0.0579902
	B-105	Not performed. (Uncoated/Film-coated formulation --> Degradation of ESM in Acid)
	B-106	-0.133515	-0.133515	-0.133515	-0.133515	-0.133515	-0.133515	-0.133515	3.04047e-17	-2.27726e-14	100.741	91.7739	87.9363	85.7616	82.1666	85.9012	89.0468	6.53377	0.0733746	Pass
	B-107	0.0672194	0.0672194	0.0672194	0.0672194	0.0672194	0.0672194	0.0672194	0	0	86.5703	89.3839	88.6108	90.2061	89.6418	83.4245	87.9729	2.56225	0.0291254	Pass
	B-108	0.0853378	0.0853378	0.0853378	0.0853378	0.0853378	0.0853378	0.0853378	0	0	104.894	105.237	106.131	106.584	103.569	107.213	105.605	1.31202	0.0124239	Pass
	B-109	0.0853378	0.0853378	0.0853378	0.0853378	0.0853378	0.0853378	0.0853378	0	0	100.609	104.062	106.112	107.612	107.057	105.544	105.166	2.55277	0.0242737	Pass
	B-110	0.0283411	0.0283411	0.0283411	0.0283411	0.0283411	0.0283411	0.0283411	0	0	90.6692	90.4267	104.242	88.4242	91.1222	81.1833	91.0113	7.46733	0.0820484	Pass
	B-111	0.0283411	0.0283411	0.0283411	0.0283411	0.0283411	0.0283411	0.0283411	0	0	85.8143	87.1543	87.6215	89.8181	88.2891	86.887	87.5974	1.36316	0.0155617	Pass
	B-112	0.0283411	0.0283411	0.0283411	0.0283411	0.0283411	0.0283411	0.0283411	1.14018e-17	4.02304e-14	87.6973	89.46	91.6413	90.3946	88.2307	87.1212	89.0908	1.7264	0.0193779	Pass
	B-113	0.136955	0.136955	0.136955	0.136955	0.136955	0.136955	0.136955	0	0	88.7002	88.3191	81.4449	87.6734	88.8734	87.3187	87.0549	2.81201	0.0323015	Pass
	B-114	0.136955	0.136955	0.136955	0.136955	0.136955	0.136955	0.136955	0	0	88.085	91.4172	91.607	90.6045	95.1363	77.7104	89.0934	6.01845	0.0675521	Fail	-0.0347577	-0.0347577	-0.0347577	-0.0347577	-0.0347577	-0.0347577	-0.0347577	7.60118e-18	-2.18691e-16	Pass	91.7592	89.6114	95.2257	94.6818	91.2371	94.5881	90.972	4.76499	0.0523787	Pass
	B-115	0.136955	0.136955	0.136955	0.136955	0.136955	0.136955	0.136955	0	0	93.2884	92.5752	93.6148	91.5498	91.2755	93.7035	92.6679	1.05374	0.0113711	Pass
	B-115-2	-0.0263065	-0.0263065	-0.0263065	-0.0263065	-0.0263065	-0.0263065	-0.0263065	0	0	89.6054	89.1947	90.3448	88.5348	84.9953	91.2922	88.9945	2.17811	0.0244747	Pass
	C-101	Not performed. (Uncoated/Film-coated formulation --> Degradation of ESM in Acid)
	C-102	-0.0842296	-0.0842296	-0.0842296	-0.0842296	-0.0842296	-0.0842296	-0.0842296	1.52024e-17	-1.80487e-14	40.2623	99.093	92.5891	98.2645	65.6592	93.7901	81.6097	23.7318	0.290796	Permanent Fail	0.148506	0.148506	0.148506	0.148506	0.148506	0.148506	0.148506	0	0	Pass	53.0169	94.9319	58.8898	89.4837	70.5567	95.3924	79.3275	20.5356	0.258872	Fail	0.0354059	0.0354059	0.0354059	0.0354059	0.0354059	0.0354059	0.0354059	0.0354059	0.0354059
	C-103	-0.0842296	-0.0842296	-0.0842296	-0.0842296	-0.0842296	-0.0842296	-0.0842296	1.52024e-17	-1.80487e-14	103.197	107.383	102.714	104.012	101.97	68.5975	97.9791	14.5168	0.148163	Fail	0.148506	0.148506	0.148506	0.148506	0.148506	0.148506	0.148506	0	0	Pass	105.474	105.13	100.227	106.158	101.037	103.529	100.786	10.351	0.102703	Pass
	C-104	-0.0842296	-0.0842296	-0.0842296	-0.0842296	-0.0842296	-0.0842296	-0.0842296	1.52024e-17	-1.80487e-14	95.6445	95.6029	96.1819	96.298	94.5639	94.5256	95.4695	0.768566	0.00805038	Pass
	C-105	0.00346586	0.00346586	0.00346586	0.00346586	0.00346586	0.00346586	0.00346586	4.75074e-19	1.37072e-14	92.7485	91.7267	93.0507	92.742	92.9085	93.0164	92.6988	0.493541	0.00532414	Pass
	C-106	0.00346586	0.00346586	0.00346586	0.00346586	0.00346586	0.00346586	0.00346586	4.75074e-19	1.37072e-14	94.0795	96.1084	96.9735	99.1617	97.5873	95.2055	96.5193	1.79872	0.0186359	Pass
	C-107	-0.0719261	-0.0719261	-0.0719261	-0.0719261	-0.0719261	-0.0719261	-0.0719261	0	0	90.1701	87.7149	93.766	91.9219	91.6215	93.1162	91.3851	2.18889	0.0239524	Pass
	C-108	-0.0719261	-0.0719261	-0.0719261	-0.0719261	-0.0719261	-0.0719261	-0.0719261	0	0	98.76	98.8958	100.85	95.9915	100.289	94.8645	98.275	2.37278	0.0241443	Pass
	C-109	0.0672194	0.0672194	0.0672194	0.0672194	0.0672194	0.0672194	0.0672194	0	0	93.4377	95.0779	94.4384	93.8529	94.082	95.3266	94.3693	0.726677	0.00770036	Pass
	C-110	0.0809058	0.0809058	0.0809058	0.0809058	0.0809058	0.0809058	0.0809058	0	0	103.745	104.345	103.76	102.43	104.229	100.251	103.127	1.56471	0.0151727	Pass
	C-111	0.0809058	0.0809058	0.0809058	0.0809058	0.0809058	0.0809058	0.0809058	0	0	96.6492	64.0622	94.1429	93.1304	82.5365	95.7972	87.7197	12.6654	0.144384	Fail	-0.085392	-0.085392	-0.085392	-0.085392	-0.085392	-0.085392	-0.085392	0	0	Pass	90.8314	90.5391	91.7413	93.9437	89.5604	92.3389	89.6061	8.82468	0.098483	Pass
	C-112	0.152296	0.152296	0.152296	0.152296	0.152296	0.152296	0.152296	0	0	95.286	97.727	94.3848	95.1298	97.5454	96.2387	96.052	1.36292	0.0141894	Pass
	C-113	0.152296	0.152296	0.152296	0.152296	0.152296	0.152296	0.152296	0	0	93.3824	98.4917	97.0836	93.5525	95.9677	98.286	96.1273	2.25187	0.0234259	Pass
	C-114	0.141169	0.141169	0.141169	0.141169	0.141169	0.141169	0.141169	3.04047e-17	2.15378e-14	97.6216	97.174	96.254	98.7108	93.53	95.3978	96.448	1.82648	0.0189375	Pass
	C-115	0.141169	0.141169	0.141169	0.141169	0.141169	0.141169	0.141169	3.04047e-17	2.15378e-14	95.4897	95.9927	94.9241	92.3038	94.2223	93.9095	94.4737	1.31395	0.0139081	Pass
	D-101	0.00132103	0.00132103	0.00132103	0.00132103	0.00132103	0.00132103	0.00132103	0	0	95.7107	95.4678	94.2176	94.5385	95.4871	96.0293	95.2418	0.706388	0.00741679	Pass
	D-102	0.00132103	0.00132103	0.00132103	0.00132103	0.00132103	0.00132103	0.00132103	0	0	91.6631	89.5767	92.4954	90.626	90.0629	91.3851	90.9682	1.08278	0.0119029	Pass
	D-103	0.200925	0.200925	0.200925	0.200925	0.200925	0.200925	0.200925	0	0	106.312	95.9377	98.9423	99.4786	98.0115	101.569	100.042	3.5816	0.035801	Pass
	D-104	0.200925	0.200925	0.200925	0.200925	0.200925	0.200925	0.200925	0	0	106.045	99.3923	95.965	104.032	80.1606	103.003	98.0996	9.49102	0.0967488	Pass
	D-105	0.128087	0.128087	0.128087	0.128087	0.128087	0.128087	0.128087	0	0	90.1973	92.8379	90.6452	88.3302	90.5096	91.2466	90.6278	1.46599	0.0161759	Pass
	D-106	0.128087	0.128087	0.128087	0.128087	0.128087	0.128087	0.128087	0	0	92.7193	94.0783	98.8533	94.0953	96.0959	95.8199	95.277	2.15081	0.0225743	Pass
	D-107	0.0559575	0.0559575	0.0559575	0.0559575	0.0559575	0.0559575	0.0559575	7.60118e-18	1.35838e-14	98.3823	101.113	95.359	97.2508	91.9176	94.24	96.377	3.24658	0.0336862	Pass
	D-108	0.0559575	0.0559575	0.0559575	0.0559575	0.0559575	0.0559575	0.0559575	7.60118e-18	1.35838e-14	99.5462	104.295	77.3919	100.726	90.3014	88.9697	93.5384	9.95513	0.106428	Fail	-0.085392	-0.085392	-0.085392	-0.085392	-0.085392	-0.085392	-0.085392	0	0	Pass	42.8162	99.6215	95.5506	97.2052	100.634	100.497	91.4629	16.9755	0.1856	Permanent Fail	0.0702251	0.0702251	0.0702251	0.0702251	0.0702251	0.0702251	0.0702251	0.0702251	0.0702251
	D-109	0.116104	0.116104	0.116104	0.116104	0.116104	0.116104	0.116104	0	0	99.7788	101.221	100.765	100.283	102.333	102.928	101.218	1.20988	0.0119532	Pass
	D-110	0.116104	0.116104	0.420839	0.116104	0.116104	0.116104	0.166893	0.124407	74.543	98.6506	106.783	82.3807	102.378	103.665	100.264	99.0202	8.62162	0.0870693	Pass
	D-111	0.146556	0.146556	0.146556	0.146556	0.146556	0.146556	0.146556	0	0	96.5789	92.7205	100.16	87.7695	101.022	92.628	95.1465	5.06673	0.0532519	Pass
	D-112	Not performed. (Uncoated/Film-coated formulation --> Degradation of ESM in Acid)
	D-113	0.146556	0.146556	0.146556	0.146556	0.146556	0.146556	0.146556	0	0	90.2958	92.0356	94.0882	95.1485	93.2152	90.7921	92.5959	1.89652	0.0204817	Pass
	D-114	0.156527	0.156527	0.156527	0.156527	0.156527	0.156527	0.156527	0	0	109.953	99.1015	104.33	96.9709	99.7561	99.9659	101.68	4.71014	0.0463234	Pass
	D-115	0.156527	0.156527	0.156527	0.156527	0.156527	0.156527	0.156527	0	0	108.261	99.2325	99.2029	100.601	104.215	104.519	102.672	3.6106	0.0351664	Pass
[truncated: 137 more columns]

## Sheet: LST
		Losartan (LST) Chemical Analysis Results
		Q:80-75%	Q:75%-60%	Q:60%-50%	Q:<50%																																	Lower Value-90 OR 110-Higher Value		AVG outside 90-110	>HV1 <LV1	>HV2 <LV2
		1st Stage-Buffer										2nd Stage-Buffer (Q=75%)										3rd Stage-Buffer (Q=75%)																1st stage
		Dissolution test : In 900mL deaerated, distilled Water. No unit is less than Q+5% (Q=75%)										USP: 2nd stage: Buffer Stage- Avg value of 12 unt (1st+2nd Stage) is equal to or greater than Q (Q=75%) & no unit is less than Q-15%										USP 3rd Stage Buffer- Avg value of 24 units (1st+2nd+3rd Stage) is equal to or greater than Q(Q=75%), not more than 2 units are less than Q-15% & no unit is less than Q-25%																USP Content Uniformity Test: AV of 10 units ≦ 15 and no individual content is less than 0.85M or more than 1.15M (M=Reference value)
	Serial No.	% of Quantity Capsule 1	% of Quantity Capsule 2	% of Quantity Capsule 3	% of Quantity Capsule 4	% of Quantity Capsule 5	% of Quantity Capsule 6	Mean % of Quantity	% of Quantity SD	% of Quantity %CV	Judge	% of Quantity Capsule 1	% of Quantity capsule 2	% of Quantity Capsule 3	% of Quantity capsule 4	% of Quantity Capsule 5	% of Quantity capsule 6	Mean % of Quantity	% of Quantity SD	% of Quantity %CV	Judge	% of Quantity Capsule 1	% of Quantity Capsule 2	% of Quantity Capsule 3	% of Quantity Capsule 4	% of Quantity Capsule 5	% of Quantity Capsule 6	% of Quantity Capsule 7	% of Quantity Capsule 8	% of Quantity Capsule 9	% of Quantity Capsule 10	% of Quantity Capsule 11	% of Quantity Capsule 12	Mean % of Quantity	% of Quantity SD	% of Quantity %CV	Judge	Quantity Capsule 1	Quantity Capsule 2	Quantity Capsule 3	Quantity Capsule 4	Quantity Capsule 5	Quantity Capsule 6	Quantity Capsule 7	Quantity Capsule 8	Quantity Capsule 9	Quantity Capsule 10	Mean quantity	SD
	A-201	48.5845	50.3155	45.0304	42.8356	59.2891	61.447	51.2503	7.564	14.7589	Permanent Fail	42.728	42.8273	45.6117	46.443	48.6057	49.1883	48.5755	6.10472	12.5675	Permanent Fail																Fail	103.825	99.3418	101.029	97.9208	99.8508	104.71	101.554	95.3191	101.648	100.632	100.583	2.72211
	A-202	73.5052	62.2095	75.9648	72.7625	86.5246	68.0474	73.169	8.15854	11.1503	Fail	68.4518	75.2077	71.0005	76.1378	69.3094	61.5758	71.7247	6.72175	9.37159	Fail	72.2381	63.015	66.8603	64.0284	66.2959	60.1185	70.2559	66.096	67.1648	53.6699	68.9132	60.1278	68.3117	6.80035	9.95488	Fail	98.4949	97.8422	94.4029	93.9294	99.1716	97.8472	102.504	98.8262	96.9728	99.8142	97.9805	2.50526
	A-203	98.8649	102.134	100.635	102.892	93.1503	97.7412	99.2364	3.55339	3.58074	Pass																										Pass	101.111	92.8256	94.4578	94.2861	94.65	94.8696	96.7527	94.6172	97.0559	94.0753	95.4701	2.33593
	A-204	92.6832	85.0569	85.9613	86.6555	78.0243	88.7183	86.1833	4.83291	5.60771	Fail	93.2382	77.2351	90.0299	86.0924	82.7435	89.6668	86.3421	5.09095	5.89625	Pass																Pass	100.235	95.4046	97.7493	98.3463	98.1202	97.0755	94.6398	100.368	103.336	97.9015	98.3176	2.52009
	A-205	94.053	93.0878	93.2823	83.7286	94.8818	86.1281	90.8602	4.69999	5.17276	Pass																										Pass	104.976	106.513	98.3875	106.651	101.279	101.322	102.254	103.037	102.834	100.186	102.744	2.67666
	A-206	97.335	100.222	97.4599	95.5992	97.15	94.4815	97.0413	1.95053	2.01	Pass																										Pass	103.109	101.381	106.494	104.19	108.615	105.542	105.316	98.5799	101.697	100.659	103.558	3.0406
	A-207	92.0905	94.7528	91.6753	90.6051	92.358	89.1264	91.768	1.8815	2.05028	Pass																										Pass	100.443	96.9807	101.821	100.818	96.5502	99.9573	93.037	99.7588	94.6054	95.4881	97.946	3.00017
	A-208	89.8693	80.7778	86.3639	80.0939	88.3469	84.6269	85.0131	3.97006	4.66994	Pass																										Pass	97.1325	101.098	99.5327	100.453	98.576	97.1811	101.069	97.1527	96.862	93.383	98.244	2.4007
	A-209	61.9464	61.2924	65.3504	74.0734	60.1921	61.0687	63.9872	5.25237	8.20846	Fail	69.1386	70.9696	59.0856	65.1288	58.6489	52.3167	63.2676	6.00788	9.49598	Permanent Fail																Fail	105.656	100.243	105.528	103.201	104.249	106.852	105.18	103.5	107.107	104.731	104.625	1.99868
	A-210	49.5776	26.6979	47.8718	40.6516	50.081	52.7666	44.6078	9.67771	21.6951	Permanent Fail	40.7886	45.8243	42.5791	52.418	45.1285	40.4582	44.5703	7.17917	16.1075	Permanent Fail																Fail	101.762	101.235	101.88	98.8718	102.133	99.7846	101.051	99.6381	95.9674	104.827	100.715	2.35027
	A-211	93.2157	89.9292	77.9313	85.5079	88.9444	77.9475	85.5793	6.40784	7.4876	Fail	90.0581	89.995	92.6442	93.3681	90.385	81.6792	87.6338	5.58481	6.37289	Pass																Pass	99.4448	97.313	97.4576	98.9919	102.11	98.7413	96.9572	96.3228	98.7211	99.5744	98.5635	1.66691
	A-212	100.384	96.7938	83.0389	83.322	85.0023	81.5026	88.3406	8.09558	9.16405	Pass																										Pass	100.253	98.498	97.2695	94.3557	98.699	99.0775	100.974	96.2099	92.9058	97.9735	97.6215	2.52442
	A-213	30.2935	40.5278	38.2166	42.7927	39.4491	42.3009	38.9301	4.56516	11.7266	Permanent Fail	50.8016	42.0514	52.3688	43.818	42.9975	44.667	42.5237	5.67173	13.3378	Permanent Fail																Fail	100.938	99.4908	102.818	104.166	99.0306	104.739	99.3192	99.67	101.459	96.3418	100.797	2.57249
	A-214	113.19	111.487	109.401	106.77	105.083	104.898	108.471	3.44587	3.17676	Pass																										Pass	100.258	102.442	102.95	101.125	96.7095	99.3025	96.737	97.2403	95.4693	99.5166	99.175	2.57184
	A-215	103.595	106.275	102.812	105.065	103.25	109.794	105.132	2.62056	2.49264	Pass																										Pass	97.5638	101.196	98.1623	97.1507	98.8012	94.764	98.487	98.667	94.4419	94.6896	97.3924	2.18262
	B-201	112.201	111.067	114.347	112.458	115.256	110.853	112.697	1.76821	1.569	Pass																										Pass	100.286	97.2582	101.216	100.131	96.368	97.3824	95.1767	100.999	97.8021	99.8089	98.6427	2.10412
	B-202	105.076	103	104.024	106.793	104.238	106.529	104.943	1.488	1.41791	Pass																										Pass	97.0294	97.8945	100.148	101.402	100.605	99.2082	100.577	98.998	100.648	103.091	99.96	1.74903
	B-203	41.4165	42.1864	36.2266	54.4652	61.379	55.7042	48.563	9.93986	20.468	Permanent Fail	39.8578	39.9141	41.6448	39.8828	36.2915	36.9499	43.8266	8.44256	19.2636	Permanent Fail																Fail	102.709	100.123	101.001	96.3106	103.512	94.9866	94.5935	100.658	102.948	94.9777	99.1819	3.59506
	B-204	101.873	105.946	100.497	104.609	95.8953	103.778	102.1	3.606	3.53185	Pass																										Pass	95.8537	92.8057	93.8257	95.0029	96.0844	94.7483	99.4159	94.1397	95.1178	98.0611	95.5055	1.97854
	B-205	106.487	108.968	108.774	97.9646	107.09	108.494	106.296	4.19981	3.95104	Pass																										Pass	99.5091	100.828	103.37	98.7953	98.4099	99.6645	100.067	101.29	98.8428	98.767	99.9544	1.52332
	B-206	100.866	102.024	107.612	96.6557	99.4156	104.475	101.841	3.8469	3.77735	Pass																										Pass	102.803	101.011	99.6112	102.337	102.702	101.115	100.464	100.388	100.698	99.5797	101.071	1.18316
	B-207	41.0326	41.4342	45.9702	45.4217	42.0399	41.5039	42.9004	2.19589	5.11857	Permanent Fail	43.4133	40.5777	43.3326	40.2989	44.1775	28.4022	41.4671	4.51156	10.8799	Permanent Fail																Fail	99.1821	98.9595	97.6689	101.848	100.505	99.6504	96.3355	98.5458	97.4939	98.8921	98.9081	1.5672
	B-208	86.8564	101.557	87.557	94.8543	88.2896	98.9711	93.0143	6.35407	6.83129	Pass																										Pass	97.9988	93.5871	90.9444	89.6598	94.004	91.2758	91.9781	91.9851	90.0655	96.877	92.8375	2.79184
	B-209	103.273	99.103	102.667	103.831	96.3563	103.092	101.387	2.98662	2.94576	Pass																										Pass	95.7915	101.532	97.4471	97.9835	94.07	99.7867	98.4146	96.6428	98.6278	95.9261	97.6222	2.1493
	B-210	94.8565	83.013	78.7425	99.0379	97.0085	90.9848	90.6072	8.10796	8.94847	Fail	96.8646	97.1028	85.3005	94.1164	88.4585	65.2302	89.2264	9.89145	11.0858	Pass																Pass	99.1784	97.0291	98.4387	99.7677	98.5632	99.5132	101.427	98.774	98.5378	99.3193	99.0548	1.13037
	B-211	37.5856	38.3352	38.7156	42.7811	40.1767	39.0399	39.439	1.84665	4.68228	Permanent Fail	40.5127	34.114	38.9309	38.8614	45.2489	34.7732	39.0896	3.0333	7.75986	Permanent Fail																Fail	97.3595	95.1934	96.1169	99.6939	96.2959	95.0103	100.838	100.43	99.666	98.2701	97.8875	2.19165
	B-212	101.455	100.771	101.925	99.8402	101.898	95.5125	100.234	2.44357	2.43788	Pass																										Pass	99.0439	99.6841	102.878	98.3482	99.1575	99.2711	100.445	99.8451	97.0258	100.712	99.6411	1.54748
	B-213	98.2209	81.863	97.3381	95.7902	92.9344	90.7666	92.8189	6.04468	6.51234	Pass																										Pass	97.5897	99.8137	99.3724	101.02	97.7323	97.3676	99.3073	100.001	99.2814	95.4097	98.6896	1.64132
	B-214	98.4889	98.8653	99.5062	100.908	98.9182	99.2249	99.3186	0.851517	0.857359	Pass																										Pass	98.9776	98.9408	98.2325	98.6365	99.4638	95.8519	98.3255	97.9489	98.6177	99.5315	98.4527	1.04581
	B-215	40.9563	46.0791	44.943	40.1184	42.7939	45.7342	43.4375	2.53403	5.83373	Permanent Fail	40.0158	45.5679	40.7247	40.3503	43.0554	42.6791	42.7515	2.34167	5.4774	Permanent Fail																Fail	98.8283	93.6399	96.4885	95.1405	97.4899	96.2286	97.8293	102.426	96.3459	100.476	97.4894	2.56991
	C-201	93.8514	95.9374	96.3636	95.7083	99.4562	95.9323	96.2082	1.81812	1.88978	Pass																										Pass	95.2859	97.0035	93.9735	89.2398	91.0685	95.4463	91.8753	93.6675	91.3089	93.0056	93.1875	2.36348
	C-202	104.651	103.858	101.123	100.127	101.059	99.4016	101.703	2.09124	2.05622	Pass																										Pass	103.123	98.2765	98.9711	97.9687	98.5295	91.3176	99.7684	96.3485	97.0019	99.9198	98.1224	3.02918
	C-203	104.304	105.672	108.75	103.331	101.295	102.05	104.234	2.7088	2.59877	Pass																										Pass	95.5096	100.976	99.0067	96.9716	95.9124	96.5004	101.191	96.6305	96.2518	100.2	97.915	2.20146
	C-204	94.3581	96.5179	95.9003	93.5644	101.748	96.883	96.4953	2.87238	2.9767	Pass																										Pass	95.6301	94.8247	94.8113	98.6678	99.1851	94.8823	95.057	96.0146	95.3619	97.9223	96.2357	1.69571
	C-205	97.1018	92.4397	97.2418	98.0763	93.6065	96.5407	95.8345	2.26274	2.36109	Pass																										Pass	95.8648	92.3713	92.2367	95.7496	94.1873	95.5051	97.9808	97.4687	95.9242	95.1038	95.2392	1.88689
	C-206	42.4601	37.442	41.98	39.9587	38.5144	45.717	41.012	3.00876	7.33629	Permanent Fail	38.1093	38.2943	39.5859	40.2421	35.4309	40.0778	39.8177	2.67321	6.71361	Permanent Fail																Fail	96.9022	91.4726	95.6499	92.3476	94.1608	90.3114	93.7962	92.7726	93.1269	93.521	93.4061	1.91217
	C-207	51.5355	64.9836	68.1089	68.6426	60.9264	61.1384	62.5559	6.32282	10.1075	Fail	62.6041	63.5527	74.6687	61.8154	65.4648	70.1492	64.4659	5.80359	9.00258	Fail	78.3634	61.3136	80.836	65.8789	75.5051	67.088	60.1019	69.333	95.6508	70.8026	76.566	64.5989	68.3179	8.89066	13.0137	Fail	96.8331	105.852	91.676	93.0701	88.0919	101.881	106.128	98.9829	87.7314	106.539	97.6785	7.34011
	C-208	86.0048	83.6645	76.8337	74.6547	76.9515	67.2236	77.5555	6.7046	8.64491	Fail	75.3033	75.2401	89.5293	68.8118	73.4902	58.942	75.5541	8.36627	11.0732	Fail	89.6262	91.997	84.8629	87.7028	72.3014	78.1599	71.3634	85.9205	75.4414	71.2248	75.0663	73.0441	77.64	8.17164	10.525	Pass	98.5208	96.7527	95.8426	96.7179	105.959	99.5922	94.7263	103.978	96.9545	92.9125	98.1956	4.04213
	C-209	94.1898	95.3381	91.7749	96.6454	96.0706	96.1721	95.0318	1.81071	1.90538	Pass																										Pass	88.5525	91.1761	91.7515	89.2469	93.0223	90.2954	93.9956	91.1911	91.1481	90.3604	91.074	1.62042
	C-210	96.389	95.4431	99.4077	100.653	94.9382	97.5238	97.3925	2.26021	2.32072	Pass																										Pass	96.9386	96.8321	95.5962	93.6999	102.351	96.2617	93.2545	95.1926	93.0588	94.1121	95.7298	2.7306
	C-211	93.2767	99.3684	93.505	100.655	93.8822	96.3614	96.1747	3.19646	3.32359	Pass																										Pass	94.2896	94.3168	94.1343	95.8406	95.0169	98.7391	98.1522	99.248	102.184	96.2189	96.814	2.67866
	C-212	67.1801	74.1918	67.3221	67.9335	68.7539	73.192	69.7623	3.11022	4.45831	Fail	69.8674	70.2801	76.9915	70.9664	69.1696	76.6026	71.0376	3.43752	4.83901	Fail	78.2012	76.9633	74.0722	73.3266	78.8566	71.3627	81.3099	66.6527	75.1716	73.3264	77.7273	76.6547	73.1698	4.20336	5.74466	Fail	99.572	98.9612	98.5677	99.3231	96.5118	97.421	94.973	98.4159	97.1514	95.5269	97.6424	1.59551
	C-213	96.4248	97.9096	101.776	97.3261	96.1699	95.9866	97.5988	2.17438	2.22787	Pass																										Pass	93.656	87.7624	90.762	94.6648	93.9308	95.4058	91.0954	88.4869	89.6684	87.1049	91.2537	3.01201
	C-214	97.0101	99.5187	99.7167	98.5507	101.527	100.25	99.4287	1.53534	1.54416	Pass																										Pass	95.7215	97.4231	93.652	96.7533	97.6239	94.1818	96.944	92.0793	91.5638	94.3316	95.0274	2.19579
	C-215	96.0332	99.0624	100.03	98.7091	87.2016	95.3635	96.0666	4.70637	4.89907	Pass																										Pass	100.524	95.3962	97.6045	99.783	95.2592	97.0607	93.2124	94.9935	94.8629	96.508	96.5204	2.28562
	D-201	67.8197	65.933	69.3412	95.1451	90.8612	66.4968	75.9328	13.3437	17.5731	Fail	62.6754	62.3844	82.5236	70.4313	84.0627	97.2584	76.2444	12.944	16.9769	Pass																Pass	97.1471	95.8741	99.1398	95.0974	93.9985	95.9921	97.0674	93.102	95.0936	92.6586	95.517	1.97773
	D-202	95.3852	100.156	96.5437	101.331	98.9506	95.2635	97.9382	2.57164	2.62578	Pass																										Pass	100.643	101.745	94.6183	93.2415	97.7022	94.5825	98.5704	98.2814	96.1301	96.3205	97.1834	2.72662
	D-203	100.656	101.258	100.991	104.407	105.281	102.032	102.438	1.93837	1.89224	Pass																										Pass	96.3564	96.77	99.0809	98.2026	97.7316	93.7262	102.071	99.8163	97.8844	97.2539	97.8893	2.21312
	D-204	98.8031	98.3118	99.706	101.556	98.2687	100.493	99.5231	1.31642	1.32273	Pass																										Pass	98.7554	104.783	97.0686	96.3951	97.124	97.7223	99.6926	98.5745	100.257	99.3676	98.974	2.39294
	D-205	99.7889	98.2118	97.963	84.5447	99.1064	97.7547	96.2282	5.7748	6.00115	Pass																										Pass	98.45	97.6619	96.2105	97.8406	98.9269	95.576	95.4732	97.5504	96.3903	94.4244	96.8504	1.45399
	D-206	99.1235	98.2041	100.028	99.2528	97.8377	102.766	99.5353	1.76527	1.77351	Pass																										Pass	97.3034	100.375	98.6893	103.45	103.546	98.3272	96.6963	95.7297	99.8986	97.7121	99.1728	2.66586
	D-207	98.7036	87.4883	95.4247	95.6118	98.735	100.434	96.0662	4.63362	4.82336	Pass																										Pass	93.476	92.5939	91.1242	92.5949	91.9448	93.6233	94.3534	90.329	93.5847	90.4596	92.4084	1.40782
	D-208	97.392	81.9157	90.989	80.6817	81.488	95.6227	88.0148	7.59254	8.62643	Pass																										Pass	97.7064	99.0957	98.4922	96.6802	97.0509	98.5321	97.1665	101.857	95.8951	100.412	98.2888	1.80862
	D-209	102.136	103.461	93.1929	105.441	105.111	96.6743	101.003	4.97261	4.92324	Pass																										Pass	97.408	97.5449	97.1329	95.0796	100.498	99.2501	97.0217	98.2826	91.882	98.1024	97.2202	2.35784
	D-210	110.235	111.715	110.285	109.005	111.074	110.615	110.488	0.913274	0.82658	Pass																										Pass	100.891	97.4213	95.8437	100.785	97.697	98.6164	99.3895	100.183	100.406	98.5187	98.9752	1.66047
	D-211	109.201	108.492	106.744	107.539	104.039	106.366	107.064	1.82044	1.70034	Pass																										Pass	97.3944	96.9482	100.683	98.8063	95.9838	96.7055	98.5932	101.308	98.4787	97.045	98.1945	1.73575
	D-212	105.507	99.7771	103.057	99.0844	105.347	87.4559	100.038	6.73053	6.72796	Pass																										Pass	95.6824	93.9935	91.5916	92.3564	92.7509	97.1151	89.158	94.7112	96.808	95.0222	93.9189	2.4813
	D-213	40.6129	38.1043	45.0412	39.2864	34.756	43.444	40.2074	3.7147	9.23884	Permanent Fail																										Fail	94.6451	94.8664	95.3239	94.4314	94.4358	96.6568	96.8518	97.2065	92.4401	93.7427	95.0601	1.49186
	D-214	109.821	108.613	109.072	105.275	105.516	105.273	107.262	2.12631	1.98236	Pass																										Pass	98.634	95.979	94.4731	96.5728	95.9352	95.9201	94.0508	97.9302	97.5831	95.6726	96.2751	1.4526
	D-215	102.561	104.58	97.7751	98.6472	105.31	100.475	101.558	3.10384	3.05623	Pass																										Pass	94.394	96.3625	97.3727	92.7079	91.8126	93.5185	91.898	91.5854	90.86	94.6979	93.521	2.16276
[truncated: 103 more columns]
